# Supplementary material for: Integrating genomic information with protein sequence and 3D atomic level structure at the RCSB protein data bank
Source: Bioinformatics. 2016 Aug 22;32(24):3833–5. doi: 10.1093/bioinformatics/btw547 (PMC5167066; doi:10.1093/bioinformatics/btw547)
Supplement: Supplementary Data [file supp_btw547_suppl_data.zip › genomeTo3D.md]

| Name          | URL | Maps Genomic Positions | Description | Citation |
| ------------- | --- | ---------------------- | ----------- | -------- |
| MuPIT         | http://mupit.icm.jhu.edu | yes | Webserver for mapping variant positions to annotated, interactive 3D structures | Niknafs et al., (2013) Hum Genet. [10.1007/s00439-013-1325-0](http://dx.doi.org/doi:10.1007/s00439-013-1325-0)     |
| AMASS         | http://amass-db.org   | no | Maps 1D sequence annotation databases to 3D protein structures | Mielke et al., (2014) Bioinformatics [10.1093/bioinformatics/btu073](http://dx.doi.org/10.1093/bioinformatics/btu073) |
| Structure-PPi | http://structureppi.bioinfo.cnio.es/Structure | yes | Annotation of cancer-related single-nucleotide variants at protein-protein interfaces | Vázquez et al., (2015) Bioinformatics [10.1093/bioinformatics/btv142](http://dx.doi.org/doi: 10.1093/bioinformatics/btv142)|
| ProViz        | http://proviz.ucd.ie/ | no | Visualizes protein sequence annotations and multiple sequence alignment. | Jehl et al., (2016) Nucl. Acids Res. [10.1093/nar/gkw265](http://dx.doi.org/10.1093/nar/gkw265) |
| ProSat        | http://prosat.h-its.org/| no | Map protein sequence features on 3D structure | Stank et al, (2016) Protein Engineering and Design Selection [10.1093/protein/gzw021](http://dx.doi.org/10.1093/protein/gzw021) |
| Protael       | http://protael.org | no | Visualize protein sequences and related data| Sedova et al, (2016) Bioinformatics [10.1093/bioinformatics/btv605](http://dx.doi.org/10.1093/bioinformatics/btv605)|
